# Supplementary material for: Probing the Nano-Assembly Leading to Periodic Gratings in Poly(p-dioxanone)
Source: Nanomaterials (Basel). 2023 Sep 28;13(19):2665. doi: 10.3390/nano13192665 (PMC10574605; doi:10.3390/nano13192665)
Supplement: Supplementary file 1 [file nanomaterials-13-02665-s001.zip]

Archive with 1 entries (1 files):
- nanomaterials-2608668-supplementary.pdf
